# Supplementary material for: Assessing the role of surface glycans of extracellular vesicles on cellular uptake
Source: Sci Rep. 2019 Aug 15;9:11920. doi: 10.1038/s41598-019-48499-1 (PMC6695415; doi:10.1038/s41598-019-48499-1)
Supplement: Supplementary file 2 — Supplementary Datasets S2 and S4 [file 41598_2019_48499_MOESM2_ESM.xlsx]

## Sheet: Supplementary Dataset S2
RAW									NORMALISED									COMBINED	AVERAGES
Cell Line	Experiment	MLP EVs	MLP EVs +Neu	MLP EVs +Fax	AML EVs	AML EVs +Neu	AML EVs +Fax		Cell Line	Experiment	MLP EVs	MLP EVs +Neu	MLP EVs +Fax	AML EVs	AML EVs +Neu	AML EVs +Fax		Cell Line	MLP EVs	MLP EVs +Neu	MLP EVs +Fax	AML EVs	AML EVs +Neu	AML EVs +Fax
U2 O-S	1	4.75	26.4	27.3	4.15	22.3	15.1		U2 O-S	1	1.05791	5.87973	6.08018	0.924276	4.96659	3.36303		U2 O-S	1	4.30778	3.63065	0.73121	3.04384	1.8315
		4.43	22.7	22.7	3.61	21.7	10				0.986637	5.05568	5.05568	0.804009	4.83296	2.22717		Huh7	1	3.69295	1.89302	2.89067	4.76727	3.5388
		3.97	22.2	23.5	4.09	21.7	9.56				0.884187	4.94432	5.23385	0.910913	4.83296	2.12918		Sk Hep-1	1	1.35788	1.49016	1.09229	1.27272	1.43209
		4.51	20.5	20	4.05	20.5	9.53				1.00445	4.5657	4.45434	0.902004	4.5657	2.12249		M1	1	3.0693	1.52741	0.30167	0.725603	0.688669
		4.79	21.4	21.1	4.54	21.8	10.4				1.06682	4.76615	4.69933	1.01114	4.85523	2.31626
	2	0.791	3.27	2.32	0.376	0.997	0.764			2	1.00228	4.14344	2.93969	0.476432	1.2633	0.968069		COMBINED	SEM
		0.723	3.01	1.61	0.481	1.1	0.815				0.916118	3.81399	2.04004	0.609478	1.39382	1.03269		Cell Line	MLP EVs	MLP EVs +Neu	MLP EVs +Fax	AML EVs	AML EVs +Neu	AML EVs +Fax
		0.762	2.94	1.78	0.47	0.967	1.21				0.965535	3.72529	2.25545	0.59554	1.22529	1.5332		U2 O-S	0.0202822	0.288616	0.519479	0.0638443	0.589946	0.235727
		0.849	2.7	1.55	0.488	0.975	1.19				1.07577	3.42119	1.96401	0.618348	1.23543	1.50786		Huh7	0.0372914	0.569691	0.287995	0.46616	0.791861	0.658976
		0.821	2.18	1.25	0.363	1	0.88				1.04029	2.76229	1.58388	0.459959	1.26711	1.11505		Sk Hep-1	0.00956439	0.046177	0.130341	0.205378	0.193153	0.289833
Huh7	1	1.49	9.46	5.56	7.13	12.9	8.8		Huh7	1	0.944233	5.99493	3.52345	4.51838	8.1749	5.57668		M1	0.0430075	0.201555	0.236658	0.0850012	0.184359	0.189627
		1.44	8.79	4.31	7.21	11.6	8.83				0.912548	5.57034	2.73131	4.56907	7.35108	5.59569
		1.77	8.65	4.28	7.23	11.8	9.42				1.12167	5.48162	2.71229	4.58175	7.47782	5.96958
		1.57	8.61	3.26	7.02	11.4	9.55				0.99493	5.45627	2.06591	4.44867	7.22433	6.05196
		1.62	6.27	FAIL	4.68	7.47	6.36				1.02662	3.97338	N/A	2.96578	4.73384	4.03042
	2	31.8	64.9	38	44.6	72	50.1			2	1.11657	2.27879	1.33427	1.56601	2.52809	1.75913
		29.7	68.5	37.5	43.5	72.7	42.7				1.04284	2.4052	1.31671	1.52739	2.55267	1.4993
		30.1	66	36.3	45.5	73.9	42.8				1.05688	2.31742	1.27458	1.59761	2.5948	1.50281
		30.2	66.1	35.6	45.8	71.9	46.8				1.06039	2.32093	1.25	1.60815	2.52458	1.64326
		20.6	32.2	23.6	43.4	71.5	50.1				0.723315	1.13062	0.828652	1.52388	2.51053	1.75913
Sk Hep-1	1	19.4	25.3	33.7	31.5	35	42.4		Sk Hep-1	1	1.06828	1.39317	1.85573	1.73458	1.92731	2.3348
		17.3	28.1	35	31.3	33.3	38				0.952643	1.54736	1.92731	1.72357	1.8337	2.09251
		18.1	25.6	33	30.3	33.6	42.5				0.996696	1.40969	1.81718	1.6685	1.85022	2.34031
		18.1	26.5	35.6	32.2	33.2	44.5				0.996696	1.45925	1.96035	1.77313	1.82819	2.45044
		17.9	29.2	33.2	29.7	33	41.2				0.985683	1.60793	1.82819	1.63546	1.81718	2.26872
	2	66.2	81.1	74.4	32.3	46.9	38.2			2	0.998492	1.22323	1.12217	0.487179	0.707391	0.576169
		67	82.5	74.5	33.5	46.5	39.4				1.01056	1.24434	1.12368	0.505279	0.701357	0.594268
		67.5	82.2	76.1	33.1	46.8	38.2				1.0181	1.23982	1.14781	0.499246	0.705882	0.576169
		66.2	81.7	73.3	31.7	46.6	38.1				0.998492	1.23228	1.10558	0.47813	0.702866	0.574661
		64.6	81	67.2	27.7	43.3	34				0.974359	1.22172	1.01357	0.417798	0.653092	0.512821
M1	1	0.791	3.27	2.32	0.376	0.997	0.764		M1	1	1.00228	4.14344	2.93969	0.476432	1.2633	0.968069
		0.723	3.01	1.61	0.481	1.1	0.815				0.916118	3.81399	2.04004	0.609478	1.39382	1.03269
		0.762	2.94	1.78	0.47	0.967	1.21				0.965535	3.72529	2.25545	0.59554	1.22529	1.5332
		0.849	2.7	1.55	0.488	0.975	1.19				1.07577	3.42119	1.96401	0.618348	1.23543	1.50786
		0.821	2.18	1.25	0.363	1	0.88				1.04029	2.76229	1.58388	0.459959	1.26711	1.11505
	2	12.9	32.2	12.1	0.61	2.26	1.99			2	1.04725	2.61406	0.982302	0.049521	0.183471	0.161552
		13.5	32.1	11.2	0.59	2.15	2.04				1.09596	2.60594	0.909239	0.0478974	0.174541	0.165611
		13.2	31.5	12.1	0.637	2.13	1.58				1.0716	2.55723	0.982302	0.0517129	0.172918	0.128268
		13.9	32.4	11.9	0.724	2.22	1.67				1.12843	2.6303	0.966066	0.0587758	0.180224	0.135574
		8.09	29.8	8.02	0.604	1.97	1.71				0.656762	2.41922	0.65108	0.0490339	0.159929	0.138821

## Sheet: Supplementary Dataset S4
Total Area P1	Total Area is the cell surface covered by red objects in pixels, averaged by cell number
	ARPE		A375		U2OS		T47D		HUVEC		Adrenal cortical cells		Bronchial smooth muscle cells		Hepatic stellate cells		Brain vascular smooth muscle cells		MDA-MB-468		Sk Hep-1		MDA-MB-231		NCI-23		NCI-460		NCI-522		LS174		Panc-1		A549		PC-3		HT29		SK-OV-3		HEK293T		Melanoma (J1182)		HBME		HHSE
	Mean	SD	Mean	SD	Mean	SD	Mean	SD	Mean	SD	Mean	SD	Mean	SD	Mean	SD	Mean	SD	Mean	SD	Mean	SD	Mean	SD	Mean	SD	Mean	SD	Mean	SD	Mean	SD	Mean	SD	Mean	SD	Mean	SD	Mean	SD	Mean	SD	Mean	SD	Mean	SD	Mean	SD	Mean
MLP	3.30301	0.412146	2.02393	0.223656	48.8084	15.0952	4.44023	1.03384	85.6865	21.3946	9.05976	0.988857	10.0109	0.640628	26.4295	0.971198	26.2515	2.07824	5.09868	1.4165	21.1375	1.03787	21.6769	0.188933	16.5156	0.675693	4.98189	0.442928	18.729	2.37237	1.5011	0.368421	3.94287	0.278595	8.25485	1.93526	8.02979	0.407608	4.53474	0.59153	5.22643	0.987843	45.6487	4.67655	4.60701	1.24198	57.3762	2.20726	32.8994
MLP Neu	5.83265	0.800668	3.4872	0.0854569	134.445	6.59254	4.95794	1.44213	66.2349	4.25528	9.64099	0.875962	12.6187	0.7961	31.0157	3.76101	23.7087	0.731646	6.8964	2.78823	26.1601	2.7803	14.5255	0.139295	9.49698	0.772305	2.11526	0.187965	11.7327	2.30656	9.40792	1.12553	18.5798	1.01465	22.7617	1.75089	36.4335	3.07501	5.53756	1.42905	5.47517	1.52689	82.975	24.1026	7.57817	0.930226	56.2066	2.74936	29.2191
MLP PNG	2.92821	0.750696	1.89266	0.296073	99.6009	27.9074	3.00082	0.918951	63.5968	4.00075	9.26555	0.998381	11.6625	1.61094	28.454	2.13288	21.3243	0.947979	6.07915	1.79506	21.811	2.75089	22.9616	1.36862	20.7763	0.854995	5.3638	0.434106	17.9354	0.668597	2.31591	0.26203	8.23198	1.10915	7.63524	0.766385	9.64689	1.01627	5.7353	0.702499	5.86435	0.977735	76.7288	7.23922	8.59704	0.120742	47.4177	0.661779	29.3823
AML	3.50301	0.74777	1.57804	0.186364	119.98	4.30553	3.30043	0.624938	74.2355	8.22666	9.25743	1.25135	9.07184	1.09093	28.0408	1.47975	20.4793	1.55263	8.61216	3.32227	24.4174	0.927693	16.1534	1.59005	7.53175	0.402787	1.15631	0.219994	5.60608	0.113719	2.76657	0.906974	10.7872	1.16887	5.76543	0.290561	3.12338	0.0727358	3.50281	0.353696	4.15357	0.904122	53.2749	14.6339	4.30621	0.215877	18.1108	2.92519	11.3687
AML Neu	8.68901	0.943907	4.06912	0.151295	190.433	50.613	5.31386	1.43578	68.9803	8.97581	15.0024	0.477149	19.3187	3.39835	41.7386	0.473113	27.7518	1.49634	10.2497	2.22163	27.5818	1.35453	20.4967	1.55899	15.7886	1.07068	3.46779	0.685261	11.2605	1.10901	2.99843	0.541098	11.5549	1.7939	11.4593	0.434172	13.2541	0.965975	5.10244	0.989654	9.45596	2.75232	45.9868	7.28623	8.97268	1.42796	18.1488	2.17831	10.5794
AML PNG	7.20591	1.57482	3.93988	0.288819	132.752	6.67208	4.25698	0.532176	65.9847	1.54146	10.361	3.90205	15.0971	2.01185	33.8589	1.38768	25.2055	1.52069	7.23018	0.867406	19.2639	0.494276	22.3497	1.70848	21.5947	2.97474	3.83847	0.658119	14.3896	0.453934	1.31936	0.307367	7.02789	0.818436	10.1128	1.35833	10.5806	1.34285	3.09525	0.366949	8.32103	1.85943	66.2496	5.45074	14.3239	1.66578	20.2393	6.00521	12.4026
DiI	0.382034	0.0713387	0.291187	0.061545	2.38232	0.445727	0.115336	0.0312888	33.5704	3.0876	0.548093	0.302299	0.399714	0.133418	1.14814	0.052469	1.41311	0.196308	1.63535	0.992275	0.728052	0.163564	1.4038	0.195771	1.3551	0.395483	0.144687	0.0428645	1.31493	0.166772	0.220275	0.0664448	1.93021	0.112241	2.81024	0.212949	0.583657	0.0654239	0.349404	0.0381294	0.394034	0.155149	3.08799	1.03451	0.184147	0.0451994	1.15859	0.295593	1.18243
Control	1.58156	0.552257	0.283421	0.0489914	0.287676	0.150627	0.0638205	0.0400329	35.9435	1.07751	0.245122	0.0137608	0.151733	0.0169458	1.11535	0.213008	1.05002	0.347146	1.91655	0.933457	0.579662	0.044792	0.771439	0.0377766	0.673444	0.214934	0.153323	0.0718483	1.04402	0.20478	0.131026	0.0181183	1.26539	0.123235	2.22714	0.190174	0.459004	0.0660102	0.278975	0.134691	0.0764197	0.0192071	1.16701	0.472551	0.0525834	0.0076796	0.185357	0.0311435	0.661372
RELATIVE TO THE DiI-BACKGROUND
MLP	8.64584	1.07882	6.95063	0.768082	20.4877	6.33633	38.4982	8.96373	2.55244	0.637307	16.5296	1.80418	25.0451	1.60272	23.0194	0.845889	18.5771	1.47069	3.11779	0.866179	29.0329	1.42554	15.4416	0.134587	12.1877	0.49863	34.4323	3.06129	14.2434	1.80418	6.81466	1.67255	2.04271	0.144334	2.93741	0.688646	13.7577	0.698368	12.9785	1.69297	13.2639	2.507	14.7827	1.51443	25.0181	6.74452	49.5225	1.90512	27.8236
MLP Neu	15.2673	2.0958	11.9758	0.293478	56.4343	2.76727	42.9869	12.5037	1.97302	0.126757	17.5901	1.5982	31.5694	1.99167	27.0138	3.27574	16.7777	0.517756	4.21709	1.70498	35.9317	3.81883	10.3473	0.0992275	7.00834	0.569926	14.6196	1.29912	8.92273	1.75414	42.7098	5.10964	9.62578	0.525665	8.09955	0.62304	62.4227	5.26852	15.8486	4.08997	13.8952	3.87501	26.8703	7.80526	41.1528	5.05154	48.513	2.37302	24.7112
MLP PNG	7.66479	1.965	6.49979	1.01678	41.8083	11.7144	26.018	7.96759	1.89443	0.119175	16.9051	1.82155	29.1771	4.03022	24.7828	1.85769	15.0903	0.670846	3.71734	1.09766	29.958	3.77843	16.3568	0.974942	15.3319	0.630948	37.0718	3.00032	13.6399	0.508468	10.5137	1.18956	4.2648	0.574624	2.71693	0.272711	16.5283	1.7412	16.4145	2.01057	14.8828	2.48135	24.8475	2.34432	46.6857	0.655685	40.9271	0.571194	24.8492
AML	9.16935	1.95734	5.41934	0.640016	50.3624	1.80728	28.6158	5.4184	2.21134	0.245057	16.8903	2.2831	22.6958	2.72927	24.4228	1.28882	14.4924	1.09873	5.26626	2.03154	33.538	1.27421	11.5069	1.13268	5.55809	0.297238	7.99182	1.52048	4.26342	0.0864829	12.5596	4.11746	5.58862	0.605563	2.05158	0.103393	5.35139	0.124621	10.0251	1.01228	10.5411	2.29453	17.2523	4.73899	23.3846	1.17231	15.6318	2.52479	9.61469
AML Neu	22.7441	2.47074	13.9743	0.51958	79.9359	21.2452	46.0728	12.4487	2.0548	0.267373	27.3719	0.870563	48.3312	8.50195	36.3533	0.412069	19.6388	1.0589	6.2676	1.35851	37.8843	1.86049	14.6009	1.11055	11.6513	0.790111	23.9676	4.73618	8.56363	0.843402	13.6122	2.45646	5.98632	0.929381	4.07771	0.154496	22.7087	1.65504	14.6033	2.83241	23.9978	6.98497	14.8922	2.35954	48.7257	7.75443	15.6646	1.88014	8.94722
AML PNG	18.8619	4.12219	13.5304	0.991866	55.7238	2.80066	36.9093	4.61413	1.96556	0.0459172	18.9038	7.11933	37.7697	5.03322	29.4902	1.20863	17.8369	1.07613	4.42119	0.530411	26.4595	0.678902	15.9209	1.21704	15.9359	2.19522	26.5296	4.54858	10.9433	0.345216	5.98959	1.39537	3.64099	0.424013	3.59855	0.483348	18.1281	2.30076	8.85866	1.05022	21.1175	4.71895	21.454	1.76514	77.7853	9.04595	17.469	5.18321	10.4892
[truncated: 5 more columns]
